# Supplementary material for: The pathological Huntingtin CAG triplet expansion differentially affects the diagnosis of systemic and organ-specific autoimmune diseases
Source: Front Immunol. 2026 May 8;17:1689962. doi: 10.3389/fimmu.2026.1689962 (PMC13194399; doi:10.3389/fimmu.2026.1689962)
Supplement: Supplementary file 2 [file Table2.xlsx]

## Sheet: A Number of AID
Category 1: ICD10 Chapter				N	%	Category 2	N	%	Category 3	N	%	Diagnose	ICD-10 Code	N	%
Chapter XI: Diseases of the digestive system				153	15.8549	Noninfective enteritis and colitis	98	10.1554	Ulcerative colitis	52	5.3886	Other ulcerative colitis	K51.8	4	0.414508
												Ulcerative colitis	K51	1	0.103627
												Ulcerative (chronic) pancolitis	K51.0	2	0.207254
												Ulcerative (chronic) rectosigmoiditis	K51.3	2	0.207254
												Ulcerative (chronic) proctitis	K51.1	4	0.414508
												Ulcerative colitis, unspecified	K51.9	39	4.04145
									Crohn disease	46	4.76684	Crohn disease of small intestine	K50.0	1	0.103627
												Juvenile arthritis in Crohn disease [regional enteritis]	M09.2	1	0.103627
												Crohn disease of large intestine	K50.1	2	0.207254
												Crohn disease, unspecified	K.50.9	42	4.35233
						Liver/biliary tract	4	0.414508	Biliary tract	1	0.103627	Primary biliary cirrhosis	K74.3	1	0.103627
									Liver	3	0.310881	Autoimmune hepatitis	K75.4	3	0.310881
						Stomach	3	0.310881	Astrophic gastritis	3	0.310881	Chronic atrophic gastritis	K29.4	3	0.310881
						Other	48	4.97409	Intest. malabs.	48	4.97409	Coeliac disease	K90.0	48	4.97409
Chapter IV: Endocrine, nutritional and metabolic diseases				182	18.8601	Islets	69	7.15026	Type 1 diabetes mellitus	69	7.15026	Type 1 diabetes mellitus	E10	1	0.103627
												Type 1 diabetes mellitus: with coma	E10.0	1	0.103627
												Type 1 diabetes mellitus: With neurological complications	E10.4	1	0.103627
												Type 1 diabetes mellitus: With ophthalmic complications	E10.3	2	0.207254
												Type 1 diabetes mellitus: With unspecified complications	E10.8	3	0.310881
												Type 1 diabetes mellitus: Without complications	E10.9	61	6.32124
						Adrenal	5	0.518135	Addison's disease	5	0.518135	Addisonian crisis	E27.2	1	0.103627
												Primary adrenocortical insufficiency	E27.1	4	0.414508
						Thyroid	94	9.74093	Graves disease	22	2.27979	Thyrotoxicosis with diffuse goitre	E06.5	22	2.27979
									Hashimoto thyroidits	72	7.46114	Autoimmune thyroiditis	E06.3	72	7.46114
						Other	14	1.45078	Vitiligo	14	1.45078	Vitiligo	L80	14	1.45078
Chapter XII: Diseases of the skin and subcutaneous tissue				213	22.0725	Alopecia	10	1.03627	Alopecia	10	1.03627	Alopecia areata, unspecified	L63.9	10	1.03627
						Bullous disorders	7	0.725389	Pemphigoid	6	0.621762	Acquired epidermolysis bullosa	L12.3	1	0.103627
												Pemphigoid, unspecified	L12.9	1	0.103627
												Bullous pemphigoid	L12.0	4	0.414508
									Pemphigus	1	0.103627	Pemphigus, unspecified	L10.9	1	0.103627
						Psoriasis	186	19.2746	Psoriasis	174	18.0311	Guttate psoriasis	L40.4	1	0.103627
												Generalized pustular psoriasis	L40.1	2	0.207254
												Other psoriasis	L40.8	4	0.414508
												Psoriasis vulgaris	L40.0	11	1.1399
												Psoriasis, unspecified	L40.9	156	16.1658
									Arthropathic psoriasis	12	1.24352	Juvenile arthritis in psoriasis	M09.0	1	0.103627
												Other psoriatic arthropathies	M07.3	2	0.207254
												Arthropathic psoriasis	L40.5	9	0.932642
						Other	10	1.03627	Lichen	6	0.621762	Lichen planopilaris	L66.1	1	0.103627
												Lichen sclerosus et atrophicus	L90.0	5	0.518135
									Localized scleroderma	4	0.414508	Localized scleroderma [morphea]	L94.0	4	0.414508
"Chapter XIII continued: Diseases of the musculoskeletal system and connective tissue M00-99 (usually arthropathy-dominant)"				261	27.0466	Rheumatoid arthritis				57	5.90674	Inflammatory polyarthropathy	M06.4	2	0.207254
												Juvenile polyarthritis (seronegative)	M08.3	1	0.103627
												Juvenile rheumatoid arthritis	M08.0	1	0.103627
												Other specified rheumatoid arthritis	M06.8	2	0.207254
												Rheumatoid arthritis, unspecified	M06.9	44	4.55959
												Seronegative rheumatoid arthritis	M06.0	3	0.310881
												Seropositive rheumatoid arthritis, unspecified	M05.9	4	0.414508
						Other arthropathies				177	18.342	Arthritis mutilans	M07.1	2	0.207254
												Arthritis, unspecified	M13.9	130	13.4715
												Juvenile arthritis, unspecified	M08.9	2	0.207254
												Monoarthritis, not elsewhere classified	M13.1	5	0.518135
												Other arthritis	M13	1	0.103627
												Polyarthritis, unspecified	M13.0	13	1.34715
												Other specified arthritis	M13.8	24	2.48705
						Spondylopathies				27	2.79793	Ankylosing spondylitis	M45.1	26	2.6943
												Reiter disease	M02.3	1	0.103627
Other	156	16.1658	Chapter XIII continued: Diseases of the musculoskeletal system and connective tissue M00-99 (connective-/soft-tissue-dominant)	40	4.14508	Connective tissue disease i.s.s.	27	2.79793	Lupus erythematodes	15	1.5544	Subacute cutaneous lupus erythematosus	L93.1	1	0.103627
												Other local lupus erythematosus	L93.2	1	0.103627
												Discoid lupus erythematosus	L93.0	6	0.621762
												Systemic lupus erythematosus, unspecified	M32.9	7	0.725389
									Other	12	1.24352	Other overlap syndromes	M35.1	1	0.103627
												Sicca syndrome [Sjögren]	M35.0	11	1.1399
						Myositiden	3	0.310881	Poly/Dermatomyositis	3	0.310881	Other dermatomyositis	M33.1	1	0.103627
												Polymyositis	M33.2	2	0.207254
						Vaskulitis	10	1.03627	Andere Vask.	7	0.725389	Behcet disease	M35.2	1	0.103627
												Polymyalgia rheumatica	M35.3	6	0.621762
									Nekr. Vask.	2	0.207254	Other giant cell arteritis	M31.6	1	0.103627
												Granulomatosis with polyangitis	M31.3	1	0.103627
									Pan. nodosa-related.	1	0.103627	Polyarteritis with lung involvement [Churg-Strauss]	M30.1	1	0.103627
			Chapter VI: Diseases of the nervous system	47	4.87047	Demyelinating CNS diseases				37	3.8342	Multiple sclerosis	G35	36	3.73057
												Optic neuritis	H46	1	0.103627
						Neuropathies				3	0.310881	Guillain-Barré syndrome	G61.0	2	0.207254
												Neuralgic amyotrophy	G54.5	1	0.103627
						Diseases of the neuromuscular junction				7	0.725389	Myasthenia gravis	G70.0	7	0.725389
			Chapter IX: Diseases of the circulatory system	33	3.41969	Rheumatic fever	33	3.41969	Acute rheumatic fever	3	0.310881	Acute rheumatic pericarditis	I01.0	1	0.103627
												Acute rheumatic heart disease, unspecified	I01.9	2	0.207254
									Chronic rheumatic heart diseases	11	1.1399	Chronic postrheumatic arthropathy [Jaccoud]	M12.0	1	0.103627
												Rheumatic aortic insufficiency	I06.1	1	0.103627
												Rheumatic aortic stenosis	I06.0	1	0.103627
												Disorders of both mitral and aortic valve	I08.0	1	0.103627
												Disorders of both aortic and tricuspid valves	I08.2	1	0.103627
												Multiple valve disease, unspecified	I08.9	1	0.103627
												Tricuspid insufficiency	I07.1	1	0.103627
												Mitral stenosis	I05.0	2	0.207254
												Mitral valve disease, unspecified	I05.9	1	0.103627
												Rheumatic mitral insufficiency	I05.1	1	0.103627
									Other	19	1.96891	Rheumatic fever without mention of heart involvement	I00	19	1.96891
			Chapter III: Blood and immune System	31	3.21244	corpuscular	9	0.932642	Thrombocytopathies	1	0.103627	Other autoimmune haemolytic anaemias	D69.1	1	0.103627
									Hemolyt. Anaemias	8	0.829016	Idiopathic thrombocytopenic purpura	D69.3	8	0.829016
						other	18	1.86528	Sarcoidosis	18	1.86528	Sarcoidosis of skin	D86.3	1	0.103627
												Sarcoidosis of other and combined sites	D86.8	1	0.103627
												Sarcoidosis of lung with sarcoidosis of lymph nodes	D86.1	2	0.207254
												Sarcoidosis of lung	D86.0	3	0.310881
												Sarcoidosis, unspecified	D86.9	11	1.1399
						plasmatic	4	0.414508	Coagulopathies	4	0.414508	Allergic purpura	D69.0	4	0.414508
			Chapter XIV: Diseases of the genitourinary system	5	0.518135	Glomerulo- nephritis	5	0.518135	Diffuse membranous glomerulonephritis	2	0.207254	Acute nephritic syndrome: Diffuse membranous glomerulonephritis	N00.2	1	0.103627
												Chronic nephritic syndrome: Diffuse membranous glomerulonephritis	N03.2	1	0.103627
									Diffuse crescentic glomerulonephritis	3	0.310881	Acute nephritic syndrome: Diffuse crescentic glomerulonephritis	N00.7	1	0.103627
												Chronic nephritic syndrome: Diffuse crescentic glomerulonephritis	N03.7	1	0.103627
												Unspecified nephritic syndrome: Diffuse crescentic glomerulonephritis	N05.7	1	0.103627
	965			965	100		965			965	100		0	965	100

## Sheet: B Two identical diagnoses
Count	Participant status	Identidical ICD 10 code	Identical disease	Combined diagnosis	Category
1	PwHD	1	0	Idiopathic thrombocytopenic purpura	blood/immune system
1	PwHD	0	1	Sarcoidosis	blood/immune system
1	PwHD	1	0	Autoimmune thyroiditis	endocrine
1	PwHD	1	0	Thyrotoxicosis with diffuse goitre	endocrine
1	PwHD	0	1	Type 1 diabetes	endocrine
1	PwHD	0	1	Primary adrenocortical insufficiency	endocrine
2	PwHD	1	0	Ulcerative colitis	gastrointestinal
1	PwHD	0	1	Crohn disease	gastrointestinal
1	CP	0	1	Ulcerative colitis	gastrointestinal
1	PwHD	1	0	Guillain-Barré syndrome	neurological
1	PwHD	1	0	Myasthenia gravis	neurological
1	PwHD	1	0	Monoarthritis, not elsewhere classified	arthropathic
3	PwHD	1	0	Arthritis, unspecified	arthropathic
1	CP	1	0	Arthritis, unspecified	arthropathic
1	CP	1	0	Rheumatoid arthritis, unspecified	arthropathic

## Sheet: C More than one AID
Number of participants	Participant status	AID1	AID1	Category	AID2	ICD AID2	Gategory	Count	AID3	ICD AID3	Category	Final AID Analysis total category	Remaining ICD	Category	Final AID Analysis Autoimmune Thyreoditis	Remaining ICD	Category	Final AID Analysis Psoriasis	Remaining ICD	Category
3	PwHD	Ulcerative colitis	K51.9	Gastro	Crohn disease	K50.9	Gastro					Ulcerative colitis	K51.9	Gastro
1	PwHD	Ulcerative colitis	K51.9	Gastro	Crohn disease	K50.9	Gastro	1	Autoimmune hepatitis	K75.4	Gastro	Ulcerative colitis	K51.9	Gastro
1	PwHD	Ulcerative colitis	K51.9	Gastro	Multiple sclerosis	G35	Neuro					Ulcerative colitis	K51.9	Gastro
1	PwHD	Coeliac disease	K90.0	Gastro	Multiple sclerosis	G35	Neuro					Coeliac disease	K90.0	Gastro
1	PwHD	Coeliac disease	K90.0	Gastro	Rheumatic fever without mention of heart involvement	I00	Rheumatic fever					Coeliac disease	K90.0	Gastro
1	CP	Autoimmune thyroiditis	E06.3	Endo	Thyrotoxicosis with diffuse goitre	E05.0	Endo					Autoimmune thyroiditis	E06.3	Endo	Autoimmune thyroiditis	E06.3	Endo
1	PwHD	Autoimmune thyroiditis	E06.3	Endo	Primary adrenocortical insufficiency	E27.1	Endo					Autoimmune thyroiditis	E06.3	Endo	Autoimmune thyroiditis	E06.3	Endo
1	PwHD	Thyrotoxicosis with diffuse goitre	E05.0	Endo	Vitiligo	L80	Endo					Thyrotoxicosis with diffuse goitre	E05.0	Endo	Thyrotoxicosis with diffuse goitre	E05.0	Endo
1	PwHD	Thyrotoxicosis with diffuse goitre	E05.0	Endo	Coeliac disease	K90.0	Gastro					Thyrotoxicosis with diffuse goitre	E05.0	Endo	Thyrotoxicosis with diffuse goitre	E05.0	Endo
1	CP	Vitiligo	L80	Endo	Coeliac disease	K90.0	Gastro					Vitiligo	L80	Endo	Vitiligo	L80	Endo
3	PwHD	Non-arthropathic psoriasis	L40.9	Derm	Arthropathic psoriasis	L40.5	Derm					Non-arthropathic psoriasis	L40.9	Derm				Arthropathic psoriasis	L40.5	Derm
1	PwHD	Non-arthropathic psoriasis	L40.9	Derm	Crohn disease	K50.9	Gastro					Non-arthropathic psoriasis	L40.9	Derm				Non-arthropathic psoriasis	L40.9	Derm
1	PwHD	Non-arthropathic psoriasis	L40.8	Derm	Ulcerative colitis	K51.2	Gastro					Non-arthropathic psoriasis	L40.8	Derm				Non-arthropathic psoriasis	L40.8	Derm
1	CP	Non-arthropathic psoriasis	L40.9	Derm	Ulcerative colitis	K51.2/3	Gastro					Non-arthropathic psoriasis	L40.9	Derm				Non-arthropathic psoriasis	L40.9	Derm
1	CP	Non-arthropathic psoriasis	L40.9	Derm	Type 1 diabetes mellitus	E10.9	Endo					Non-arthropathic psoriasis	L40.9	Derm	Type 1 diabetes mellitus	E10.9	Endo	Non-arthropathic psoriasis	L40.9	Derm
1	PwHD	Non-arthropathic psoriasis	L40.0	Derm	Polymyalgia rheumatica	M35.3	CTD					Non-arthropathic psoriasis	L40.0	Derm				Non-arthropathic psoriasis	L40.0	Derm
1	PwHD	Arthritis, unspecified	M13.9	Arthro	Ankylosing spondylitis	M45	Arthro					Ankylosing spondylitis	M13.9	Arthro
1	CP	Arthritis, unspecified	M13.9	Arthro	Rheumatoid arthritis	M06.9	Arthro					Rheumatoid arthritis	M13.9	Arthro
2	PwHD	Arthritis, unspecified	M13.9	Arthro	Other specified arthritis	M13.8	Arthro					Arthritis, unspecified	M13.9	Arthro
2	PwHD	Rheumatoid arthritis	M06.9	Arthro	Ankylosing spondylitis	M45	Arthro					Rheumatoid arthritis	M06.9	Arthro
1	CP	Other specified arthritis	M13.8	Arthro	Ankylosing spondylitis	M45	Arthro					Ankylosing spondylitis	M13.8	Arthro
3	PwHD	Arthritis, unspecified	M13.9	Arthro	Coeliac disease	K90.0	Gastro					Arthritis, unspecified	M13.9	Arthro
1	PwHD	Ankylosing spondylitis	M45	Arthro	Crohn disease	K50.9	Gastro					Ankylosing spondylitis	M45	Arthro
1	PwHD	Rheumatoid arthritis	M06.9	Arthro	Crohn disease	K50.9	Gastro					Rheumatoid arthritis	M06.9	Arthro
1	PwHD	Arthritis, unspecified	M13.9	Arthro	Ulcerative colitis	K51.9	Gastro					Arthritis, unspecified	M13.9	Arthro
1	PwHD	Rheumatoid arthritis	M06.9	Arthro	Autoimmune hepatitis	K75.4	Gastro					Rheumatoid arthritis	M06.9	Arthro
1	CP	Rheumatoid arthritis	M06.9	Arthro	Autoimmune thyroiditis	E06.3	Endo					Rheumatoid arthritis	M06.9	Arthro	Autoimmune thyroiditis	E06.3	Endo
2	PwHD	Ankylosing spondylitis	M45	Arthro	Autoimmune thyroiditis	E06.3	Endo					Ankylosing spondylitis	M45	Arthro	Autoimmune thyroiditis	E06.3	Endo
1	PwHD	Rheumatoid arthritis	M06.9	Arthro	Thyrotoxicosis with diffuse goitre	E05.0	Endo					Rheumatoid arthritis	M06.9	Arthro	Thyrotoxicosis with diffuse goitre	E05.0	Endo
1	PwHD	Ankylosing spondylitis	M45	Arthro	Non-arthropathic psoriasis	L40.8	Derm					Ankylosing spondylitis	M45	Arthro				Non-arthropathic psoriasis	L40.8	Derm
1	CP	Arthritis mutilans	M07.1	Arthro	Non-arthropathic psoriasis	L40.9	Derm					Arthritis mutilans	M07.1	Arthro				Non-arthropathic psoriasis	L40.9	Derm
1	CP	Polyarthritis, unspecified	M13.0	Arthro	Non-arthropathic psoriasis	L40.9	Derm					Polyarthritis, unspecified	M13.0	Arthro				Non-arthropathic psoriasis	L40.9	Derm
5	PwHD	Arthritis, unspecified	M13.9	Arthro	Non-arthropathic psoriasis	L40.9	Derm					Arthritis, unspecified	M13.9	Arthro				Non-arthropathic psoriasis	L40.9	Derm
1	CP	Arthritis, unspecified	M13.9	Arthro	Non-arthropathic psoriasis	L40.9	Derm					Arthritis, unspecified	M13.9	Arthro				Non-arthropathic psoriasis	L40.9	Derm

## Sheet: D AID PwHD vs. CP
Category											Total	% of total AID+	% of all participant	CP	PwHD	% of AID+ CP	% of AID+ PwHD	% of total CP	% of total PwHD	Name	ICD 10	CP	PwHD	CP (% of AID+)	PwHD(% of AID+)	CP (% of total)	PwHD (% of total)	% of all participants	Either all endocrine or all dermatologic double diagnoses counted
Gastroenterological AID											133	15.0282	1.01752	32	101	18.1818	14.2454	1.29189	0.95337	Ulcerative colitis	K51	6	35	3.40909	4.93653	0.242229	0.330376	0.313671
																				Crohn disease	K50 + M09.2	10	32	5.68182	4.5134	0.403714	0.302058	0.321322
																				Primary biliary cirrhosis	K74.3	0	1	0	0.141044	0	0.00943931	0.00765052
																				Autoimmune hepatitis	K75.4	1	0	0.568182	0	0.0403714	0	0.00765052
																				Chronic atrophic gastritis	K29.4	0	3	0	0.423131	0	0.0283179	0.0229516
																				Coeliac disease	K90.0	15	30	8.52273	4.23131	0.605571	0.283179	0.344274	CP	PwHD	CP (psoriasis combined)	PwHD (psoriasis combined)	CP (% of AID+)	PwHD(% of AID+)	CP (% of total)	PwHD (% of total)	% of all participants
Endocrine AID											168	18.9831	1.28529	44	124	25	17.4894	1.77634	1.17047	Type 1 diabetes mellitus	E10	10	57	5.68182	8.03949	0.403714	0.53804	0.512585	10	57			5.68182	8.03949	0.403714	0.53804	0.512585
																				Primary adrenocortical insufficiency	E27.1/.2	1	2	0.568182	0.282087	0.0403714	0.0188786	0.0229516	1	2			0.568182	0.282087	0.0403714	0.0188786	0.0229516
																				Graves' disease	E06.5	4	14	2.27273	1.97461	0.161486	0.13215	0.137709	4	15			2.27273	2.11566	0.161486	0.14159	0.14536
																				Hashimoto thyroiditis	E06.3	26	42	14.7727	5.92384	1.04966	0.396451	0.520236	27	44			15.3409	6.20592	1.09003	0.415329	0.543187
																				Vitiligo	L80	3	9	1.70455	1.26939	0.121114	0.0849537	0.0918063	3	9			1.70455	1.26939	0.121114	0.0849537	0.0918063
Dermatological AID											200	22.5989	1.5301	29	171	16.4773	24.1185	1.17077	1.61412	Alopecia areata, unspecified	L63.9	2	7	1.13636	0.987306	0.0807428	0.0660751	0.0688547	2	7	2	7	1.13636	0.987306	0.0807428	0.0660751	0.0688547
																				Bullous pemphigoid	L12.0/.3/.9	2	4	1.13636	0.564175	0.0807428	0.0377572	0.0459031	2	4	2	4	1.13636	0.564175	0.0807428	0.0377572	0.0459031
																				Pemphigus, unspecified	L10.9	0	1	0	0.141044	0	0.00943931	0.00765052	0	1	0	1	0	0.141044	0	0.00943931	0.00765052
																				Non-arthopathic psoriasis	L40.0/.1/04/08	18	147	10.2273	20.7334	0.726686	1.38758	1.26234	21	153	23	160	13.0682	22.567	0.928543	1.51029	1.40005
																				Arthropathic psoriasis	L50.5/M07.3/M09.0	2	7	1.13636	0.987306	0.0807428	0.0660751	0.0688547	2	7
																				Lichen	L66.1/L90.0	2	4	1.13636	0.564175	0.0807428	0.0377572	0.0459031	2	4	2	4	1.13636	0.564175	0.0807428	0.0377572	0.0459031
																				Localized scleroderma [morphea]	L94.0	3	1	1.70455	0.141044	0.121114	0.00943931	0.0306021	3	1	3	1	1.70455	0.141044	0.121114	0.00943931	0.0306021
Arthropathy-dominant AID of musculoskeletal and connective tissues											248	28.0226	1.89733	49	199	27.8409	28.0677	1.9782	1.87842	Inflammatory polyarthropathy	M06.4	1	1	0.568182	0.141044	0.0403714	0.00943931	0.015301
																				Juvenile polyarthritis (seronegative)	M08.3	0	1	0	0.141044	0	0.00943931	0.00765052
																				Rheumatoid arthritis	M05.9, 6.0/.8/.9, M08.0	13	39	7.38636	5.50071	0.524828	0.368133	0.397827
																				Arthritis mutilans	M07.1	1	1	0.568182	0.141044	0.0403714	0.00943931	0.015301
																				Arthritis, unspecified	M13.9	18	108	10.2273	15.2327	0.726686	1.01944	0.963966
																				Juvenile arthritis, unspecified	M08.9	1	1	0.568182	0.141044	0.0403714	0.00943931	0.015301
																				Monoarthritis, not elsewhere classified	M13.1	1	3	0.568182	0.423131	0.0403714	0.0283179	0.0306021
																				Other arthritis	M13	0	1	0	0.141044	0	0.00943931	0.00765052
																				Polyarthritis, unspecified	M13.0	4	9	2.27273	1.26939	0.161486	0.0849537	0.0994568
																				Other specified arthritis	M13.8	4	17	2.27273	2.39774	0.161486	0.160468	0.160661
																				Ankylosing spondylitis	M45.1	6	17	3.40909	2.39774	0.242229	0.160468	0.175962
																				Reiter disease	M02.3	0	1	0	0.141044	0	0.00943931	0.00765052
Other	Total	% of total AID+	% of all participants	CP	PwHD	% of AID+ CP	% of AID+PwHD	% of total CP	% of total PwHD	connective-/soft-tissue-dominant musculoskeletal and connective tissue AID	33	3.72881	0.252467	7	26	3.97727	3.66714	0.2826	0.245422	Local lupus erythematosus	L93.0/.1/.3	1	6	0.568182	0.846262	0.0403714	0.0566358	0.0535537
			1.04047	22	114	12.5	16.079	0.888171	1.07608											Systemic lupus erythematosus, unspecified	M32.9	2	4	1.13636	0.564175	0.0807428	0.0377572	0.0459031
																				Sicca syndrome [SjÃ¶gren]	M35.0	1	10	0.568182	1.41044	0.0403714	0.0943931	0.0841558
																				Other dermatomyositis	M33.1	1	0	0.568182	0	0.0403714	0	0.00765052
																				Polymyositis	M33.2	0	2	0	0.282087	0	0.0188786	0.015301
																				Behcet disease	M35.2	0	1	0	0.141044	0	0.00943931	0.00765052
																				Polymyalgia rheumatica	M35.3	1	1	0.568182	0.141044	0.0403714	0.00943931	0.015301
																				Other giant cell arteritis	M31.6	0	1	0	0.141044	0	0.00943931	0.00765052
																				Wegener granulomatosis	M31.3	1	0	0.568182	0	0.0403714	0	0.00765052
																				Polyarteritis with lung involvement [Churg-Strauss]	M30.1	0	1	0	0.141044	0	0.00943931	0.00765052
										Neurological	39	4.40678	0.29837	7	32	3.97727	4.5134	0.2826	0.302058	Multiple sclerosis + Optic Neuritis	G35, H46	5	27	2.84091	3.80818	0.201857	0.254861	0.244817
																				Guillain-BarrÃ© syndrome	G61.0	0	1	0	0.141044	0	0.00943931	0.00765052
	136	15.3672																		Neuralgic amyotrophy	G54.5	1	0	0.568182	0	0.0403714	0	0.00765052
																				Myasthenia gravis	G70.0	1	4	0.568182	0.564175	0.0403714	0.0377572	0.0382526
										Rheumatic Fever	30	3.38983	0.229516	4	26	2.27273	3.66714	0.161486	0.245422	Acute rheumatic heart disease	I01.0/.09	0	2	0	0.282087	0	0.0188786	0.015301
																				Chronic postrheumatic arthropathy [Jaccoud]	M12.0	0	1	0	0.141044	0	0.00943931	0.00765052
																				Rheumatic valve disease	I05.0/.1/.9,I06.0/.1,I07.1,I08.0/.2/.9	2	8	1.13636	1.12835	0.0807428	0.0755144	0.0765052
																				Rheumatic fever without mention of heart involvement	I00	2	15	1.13636	2.11566	0.0807428	0.14159	0.130059
										Blood/Immune	29	3.27684	0.221865	4	25	2.27273	3.52609	0.161486	0.235983	Other autoimmune haemolytic anaemias	D69.1	0	1	0	0.141044	0	0.00943931	0.00765052
																				Idiopathic thrombocytopenic purpura	D69.3	2	5	1.13636	0.705219	0.0807428	0.0471965	0.0535537
																				Sarcoidosis	D86	2	15	1.13636	2.11566	0.0807428	0.14159	0.130059
																				Allergic purpura	D69.0	0	4	0	0.564175	0	0.0377572	0.0306021
										Glomerulonephritis	5	0.564972	0.0382526	0	5	0	0.705219	0	0.0471965	Diffuse membranous glomerulonephritis	N00/N03.2	0	2	0	0.282087	0	0.0188786	0.015301
																				Diffuse crescentic glomerulonephritis	N00/03/05.7	0	3	0	0.423131	0	0.0283179	0.0229516
																						176	709
